# Supplementary material for: A Protective Role for Androgen Receptor in Clear Cell Renal Cell Carcinoma Based on Mining TCGA Data
Source: PLoS One. 2016 Jan 27;11(1):e0146505. doi: 10.1371/journal.pone.0146505 (PMC4729482; doi:10.1371/journal.pone.0146505)
Supplement: S1 Table — (XLSX) [file pone.0146505.s001.xlsx]

## Sheet: Sheet1
ccRCC positively correlated with AR	ccRCC negatively associated with AR	pRCC positively associated with AR	chRCC positively associated with AR
TMEM11	NF1	CDKL5	TMEM74
NOL12	HMBOX1	RSPH3	CCR8
SCNM1	DGKH	NCOA2	LAMB4
RAB4B	SHPRH	PTPRG	CFTR
DRAP1	FAM161B	ZNF462	ACACA
AUP1	AQR	CDC14C	ODAM
DGUOK	RAD50	ZBTB20	ARL6
SS18L2	BRPF3	LMTK2	EPHA6
LMTK2		STRN	ZNF609
DDI2		MKL2	CSGALNACT1
MYO9A		ZNF827	CCDC141
CDKL5		CHD9	PANK3
ZXDA		BICC1	RRM2B
2015-03-08		REST	SCIN
RAPGEF6		LPP	SLC9A7
ZNF827		TRIM44	TMPPE
FAM168A		N4BP2	ADAM22
SLC30A4		RREB1	PDP2
SBNO1		C9orf129	ATP6V1C1
TRIM44		RUNDC2A	ST7OT4
ZNF704		REV3L	LHFPL1
CNOT1		WDR31	ASB15
CCNT1		PDPK1	AZIN1
UBXN7		UBXN7	ARL6IP1
MAP3K13		MYCBP2	SECISBP2L
TAOK1		DGKH	PDCD6IP
REST		TAOK1	PDZD2
HIPK3		HIPK3	PRKAR2A
ATXN1L		PAFAH1B2	RALGAPA2
KIAA1549		ZNF619	SNX1
STRN		FAM168A	ROPN1B
TUBGCP4		SH3D19	DAZ2
AMOT		GTF2A1	USP3
EXOC6B		TTBK2	C20orf94
WDR31		BTBD8	HSPA4L
ANKRD36BP1		CLOCK	LMO3
KIF1B		OCLN	C3orf77
LRBA		ATF7IP	UGT1A10
ASXL2		C20orf94	FAM74A3
TGFBRAP1		SMAD9	FAM74A1
SNX30		PDPR	HEPACAM2
GTF2A1		KLHL11	RAB11A
BRAF		SBF2	ZNF440
NBEAL1		PARD3B	TBX22
NCOA2		ASXL2	DENND4A
BRWD3		GTF3C4	DDX4
CSNK1G1		LATS1	LOC257358
C14orf21		ATXN1L	SNORD116-4
LMBRD2		AMOT	UBR5
PDPK1		ZBED3	CXXC4
WDFY3		RFX3	TERT
RUNDC2A		PARP4	AADACL2
KIAA1958		FAM59A	AAGAB
FAM59A		NCOR1	FMO6P
BTBD8		CREBBP	RSPO2
RSC1A1		MYO9A	SPG21
WIPF2		SHPRH	RGS22
RSPRY1		FAM115A	RPS6KA3
SYDE2		ZNF689	CYP51A1
SMCR8		LCOR	UNC5D
EYA3		MON1B	C9orf102
CLOCK		RAPGEF6	C11orf87
APOOL		TMPPE	ZNF619
RC3H2		ATE1	RORB
CDC14C		KIAA1549	FAT3
IL6ST		ADAT1	UBP1
MAN1A2		APOOL	ZNF804B
MTM1		C14orf21	CD1E
ATF7IP		ARHGAP42	DENND1B
IPP		C1orf58	CCDC36
TTBK2		STOX2	GPR151
2015-03-06		RAD54L2	BRCC3
FAM73A		SLC12A6	XK
MGAT5		EYA3	OXR1
KLHL11		CSRNP3	SERPINI2
A1CF		C10orf118	C11orf85
ATF2		CCNT1	SLC14A2
GTF3C4		PLEKHA7	PIGG
C9orf129		ZNF699	HELLS
ZFYVE9		ZNF81	CCDC126
ATE1		CNOT1	ETV1
RIF1		KBTBD7	PXMP4
ASH1L		GSK3B	ACSL3
NPR3		FITM2	MFSD6
ZBTB20		AFF4	CSNK1G1
PRKAR2A		SPTLC2	SYNJ2BP
HUWE1		FAM161B	RDH11
KDM3B		MAP3K2	UHRF1BP1L
MFSD9		MAP3K13	DPP8
TRIM56		ATF2	C6orf94
UTP14C		ZNF611	STT3B
MAML2		WDFY3	KRTAP1-3
PIAS1		CAMSAP1	DCAF13
DIP2B		KIAA0430	TC2N
PANK3		C9orf102	ATF7IP
BIRC6		CDC14B	GCNT1
C1orf58		NBEAL1	HMGCS1
ZNF699		CEP97	WDR7
DNAJC22		FAM63B	NR1D2
KLHDC10		CBX6	CCR9
KIAA1671		RSPRY1	ADARB2
TTC37		LOC100132707	TM9SF2
KIAA1109		ZFP91	G3BP2
HIPK2		KIAA1958	OAZ2
RGP1		TRIM56	RMI1
FAM115A		ADCY9	KYNU
IREB2		LRCH3	TIAM2
BICC1		RAPGEF2	C6orf142
ADCY9		ERCC4	FAM199X
PLEKHM3		ZNF570	PDCL
KIAA0430		RC3H2	KLHL18
MAP3K2		TMED10P1	SLC33A1
MAST4		JMJD1C	CLCN3
USP12		PRPF8	NCALD
ZKSCAN1		NF1	NRAP
GTF2I		STAG1	SLC24A1
KIF13A		TBC1D5	LONP2
MAPK8		RNF168	TTC35
KBTBD7		GPC6	UBE2E1
NHLRC2		SBNO1	MYCL1
EP300		DPP8	MAN2A1
LEPROT		TRPM3	MORC4
RSF1		ZBTB37	DAZ1
PARD3B		GLUD2	ZNF253
EIF4EBP2		ITCH	VPS13C
ANKRD17		ANKFY1	LARS2
LCOR		VPS13B	SCAI
PRPF8		RAG1	NUDT12
DPP8		ZKSCAN1	PEX26
SPG11		PVRL3	FAM74A4
YIPF6		ZC3H13	ATRNL1
CHD9		FAM179B	CLASP2
ADAM10		TGFBRAP1	ATP2A2
FAT4		NFIC	C15orf44
UBR2		ANKRD17	GPR37
CUBN		C15orf38	DGKI
C5orf41		SIK2	TXK
ARHGEF12		ATRX	SHC4
KDM5A		CLIC4	USP4
DYNC2H1		VPS13C	ANGPT1
DENND5B		CSNK1G1	PCYT1A
SLC30A1		ZNF791	ZHX1
ADAM22		DYNC1H1	PLA1A
C20orf94		MGAT5	FZD6
STAG1		ERC1	TRIP4
GOLIM4		FNDC3A	PIGO
HEATR5B		RBL2	ZYG11B
KIAA1618		RPS6KA6	CTNNB1
UHMK1		NHLRC2	PRKACB
N4BP2		WIPF2	INTS4L1
SGK196		MSI2	CCNT1
ZNF462		BPTF	KIAA1109
ANAPC1		UNC5D	PPM1L
ERC1		ZNF426	ROS1
SOCS7		GTF2I	FAM108B1
APC		EP300	TMEM19
FER		CTTNBP2NL	TMX4
ETV3		BRD3	CDHR2
RAG1		LEPROT	LIMA1
TOR1AIP2		KIF13A	STRBP
ZNF623		AVL9	TCFL5
PVRL3		BBX	CCPG1
ARHGAP42		SLC30A4	IQGAP2
CREBBP		RGP1	ASCL3
LPP		SPATA5	C9orf110
GRLF1		PTPRK	ZNF426
USP8		MIA2	XPO4
LATS1		KDM3B	PTPLB
NSD1		PLEKHM3	OXGR1
SAMD8		ANKRD36BP1	PLCL2
TEAD1		ATP7B
ATP11A		SGK196
RNF111		KIAA2018
SAP30L		MPP5
FUT11		HAVCR1
SPATA6		PRKAR2A
ZFP91		NEK1
NBR1		FAM160A1
XYLB		FAT1
FRMD3		2015-03-08
TRPM3		B4GALT5
CLCN3		LRBA
TGOLN2		RNF111
TMCO7		KLF12
TRIP11		ZNF623
SNRNP200		KIAA1109
MLL3		FER
PAR5		FUT11
PCYOX1		HUWE1
BPTF		UTP14C
DMXL1		SLC24A1
		ASXL3
		MAML2
		MAN1A2
		SPATA13
		ELMOD2
		CSNK2A1P
		TRIP11
		FTO
		C5orf41
		ARL5B
		ZNF407
		TEAD1
		ZNF192
		BRAF
		KIAA1671
		ZNF592
		ZNF354C
		IPP
		ROCK1
		TM9SF2
		C5orf42
		PTPLB
		KIAA1430
		GATC
		CNOT6L
		ZNF28
		LNPEP
		IGF1R
		DIP2B
		PUM1
		ASH1L
		STT3B
		YLPM1
		ZNF585B
		GNL3L
		RIF1
		ATP11A
		AP1G1
		NIN
		AKAP10
		RSF1
		NCOA6
		FAM73A
		LOC402377
		NUP160
		KIF1B
		IDE
		SHROOM4
		UGT2A3
		CHD6
		ARHGAP5
		LONRF3
		BMP2K
		HEATR5A
		ADAM10
		QSER1
		FAM120A
		ZNF573
		WWTR1
		VPRBP
		MARVELD2
