# Supplementary material for: A Protective Role for Androgen Receptor in Clear Cell Renal Cell Carcinoma Based on Mining TCGA Data
Source: PLoS One. 2016 Jan 27;11(1):e0146505. doi: 10.1371/journal.pone.0146505 (PMC4729482; doi:10.1371/journal.pone.0146505)
Supplement: S2 Table — (XLSX) [file pone.0146505.s002.xlsx]

## Sheet: Sheet1
ccRCC			pRCC			chRCC
Pathway name	P value	Molecules	Pathway name	P value	Molecules	Pathway name	P value	Molecules
GNRH Signaling	2.23872e-05	ADCY9,MAP3K13,CREBBP,MAPK8,PRKAR2A,MAP3K2,EP300,ATF2	NGF Signaling	3.63078e-05	ROCK1,RPS6KA6,MAP3K13,CREBBP,PDPK1,MAP3K2,EP300,ATF2	Polyamine Regulation in Colon Cancer	0.000630957	AZIN1,OAZ2,CTNNB1
NGF Signaling	5.24807e-05	MAP3K13,CREBBP,MAPK8,PDPK1,MAP3K2,EP300,ATF2	Gë±s Signaling	0.000288403	BRAF,ADCY9,RAPGEF2,CREBBP,PRKAR2A,EP300,ATF2	Dopamine-DARPP32 Feedback in cAMP Signaling	0.00162181	PRKACB,CSNK1G1,PPM1L,PRKAR2A,PLCL2,ATP2A2
ATM Signaling	0.000190546	CREBBP,MAPK8,RAD50,EP300,ATF2	Cardiac Hypertrophy Signaling	0.000301995	ROCK1,ADCY9,MAP3K13,CREBBP,IGF1R,PRKAR2A,GSK3B,MAP3K2,EP300,ATF2	Melatonin Signaling	0.00213796	PRKACB,PRKAR2A,PLCL2,RORB
Circadian Rhythm Signaling	0.000213796	CREBBP,CLOCK,EP300,ATF2	Melanocyte Development and Pigmentation Signaling	0.000446684	ADCY9,RPS6KA6,CREBBP,PRKAR2A,EP300,ATF2	Netrin Signaling	0.00338844	PRKACB,UNC5D,PRKAR2A
ERK5 Signaling	0.000263027	IL6ST,CREBBP,MAP3K2,EP300,ATF2	Circadian Rhythm Signaling	0.000562341	CREBBP,CLOCK,EP300,ATF2	Gap Junction Signaling	0.00724436	PRKACB,CSNK1G1,PRKAR2A,PLCL2,CTNNB1
Neurotrophin/TRK Signaling	0.000346737	CREBBP,MAPK8,PDPK1,EP300,ATF2	Protein Kinase A Signaling	0.000630957	BRAF,ROCK1,ADCY9,PTPRG,PTPRK,EYA3,CDC14B,CREBBP,AKAP10,PRKAR2A,GSK3B,ATF2,EP300	Neuropathic Pain Signaling In Dorsal Horn Neurons	0.00758578	PRKACB,GPR37,PRKAR2A,PLCL2
GÎ±s Signaling	0.000467735	BRAF,ADCY9,CREBBP,PRKAR2A,EP300,ATF2	GNRH Signaling	0.000794328	ADCY9,MAP3K13,CREBBP,PRKAR2A,MAP3K2,EP300,ATF2	Nicotine Degradation III	0.00851138	CSGALNACT1,UGT1A7 (includes others),CYP51A1
Corticotropin Releasing Hormone Signaling	0.000512861	BRAF,ADCY9,CREBBP,PRKAR2A,EP300,ATF2	ERK5 Signaling	0.000831764	RPS6KA6,CREBBP,MAP3K2,EP300,ATF2	Melatonin Degradation I	0.00977237	CSGALNACT1,UGT1A7 (includes others),CYP51A1
Melanocyte Development and Pigmentation Signaling	0.000977237	ADCY9,MAP3K13,CREBBP,MAPK8,PRKAR2A,MAP3K2,EP300,ATF2	Role of IL-17F in Allergic Inflammatory Airway Diseases	0.00169824	RPS6KA6,CREBBP,EP300,ATF2	Superpathway of Melatonin Degradation	0.0123027	CSGALNACT1,UGT1A7 (includes others),CYP51A1
Cardiac Hypertrophy Signaling	0.000977237	ADCY9,CREBBP,PRKAR2A,EP300,ATF2	FLT3 Signaling in Hematopoietic Progenitor Cells	0.0017378	RPS6KA6,CREBBP,PDPK1,EP300,ATF2	AMPK Signaling	0.0128825	CSGALNACT1,UGT1A7 (includes others),CYP51A1
B Cell Receptor Signaling	0.00109648	MAP3K13,CREBBP,MAPK8,PDPK1,MAP3K2,EP300,ATF2	Corticotropin Releasing Hormone Signaling	0.00190546	BRAF,ADCY9,CREBBP,PRKAR2A,EP300,ATF2	Nicotine Degradation II	0.0128825	PRKACB,PPM1L,PRKAR2A,ACACA,CFTR
TGF-Î² Signaling	0.00114815	ZFYVE9,RNF111,CREBBP,MAPK8,EP300	Prostate Cancer Signaling	0.00269154	CREBBP,PDPK1,GSK3B,EP300,ATF2	Sperm Motility	0.0147911	PRKACB,TXK,PRKAR2A,PLCL2
RAR Activation	0.0017378	NSD1,ADCY9,CREBBP,MAPK8,PRKAR2A,PDPK1,EP300	HIPPO signaling	0.00331131	ITCH,TEAD1,WWTR1,AMOT,LATS1	PXR/RXR Activation	0.0151356	PRKACB,PRKAR2A,UGT1A7 (includes others)
Molecular Mechanisms of Cancer	0.0018197	BRAF,ADCY9,ARHGEF12,NF1,CREBBP,MAPK8,PRKAR2A,HIPK2,APC,EP300	Wnt/Ca+ pathway	0.0040738	CREBBP,GSK3B,EP300,ATF2	GPCR-Mediated Integration of Enteroendocrine Signaling Exemplified by an L Cell	0.0177828	PRKACB,PRKAR2A,PLCL2
p53 Signaling	0.00194984	STAG1,PIAS1,MAPK8,HIPK2,EP300	B Cell Receptor Signaling	0.00467735	MAP3K13,CREBBP,PDPK1,GSK3B,MAP3K2,EP300,ATF2	Cellular Effects of Sildenafil (Viagra)	0.018197	PRKACB,GPR37,PRKAR2A,PLCL2
G-Protein Coupled Receptor Signaling	0.00229087	BRAF,ADCY9,NPR3,CREBBP,PRKAR2A,PDPK1,EP300,ATF2	Sertoli Cell-Sertoli Cell Junction Signaling	0.00489779	MAP3K13,PVRL3,PRKAR2A,GSK3B,MAP3K2,OCLN,ATF2	Ovarian Cancer Signaling	0.0190546	PRKACB,PRKAR2A,FZD6,CTNNB1
Hypoxia Signaling in the Cardiovascular System	0.00281838	CREBBP,BIRC6,EP300,ATF2	PPARë±/RXRë± Activation	0.00512861	ADCY9,CREBBP,CLOCK,PRKAR2A,NCOA6,NCOR1,EP300	Cardiac Î²-adrenergic Signaling	0.0199526	HMGCS1,CYP51A1
Germ Cell-Sertoli Cell Junction Signaling	0.00331131	MAP3K13,PVRL3,FER,MAPK8,PDPK1,MAP3K2	Estrogen-Dependent Breast Cancer Signaling	0.00630957	CREBBP,IGF1R,EP300,ATF2	Axonal Guidance Signaling	0.0199526	PRKACB,PRKAR2A,PLCL2
Androgen Signaling	0.00338844	NCOA2,CREBBP,PRKAR2A,GTF2A1,EP300	RAR Activation	0.00707946	ADCY9,SMAD9,CREBBP,PRKAR2A,PDPK1,NCOR1,EP300	Leptin Signaling in Obesity	0.0199526	PRKACB,EPHA6,ADAM22,UNC5D,PRKAR2A,FZD6,PLCL2,BRCC3
Dopamine-DARPP32 Feedback in cAMP Signaling	0.00346737	ADCY9,CSNK1G1,CREBBP,PRKAR2A,EP300,ATF2	Neurotrophin/TRK Signaling	0.00776247	CREBBP,PDPK1,EP300,ATF2	Superpathway of Cholesterol Biosynthesis	0.0199526	PRKACB,PPM1L,PRKAR2A,ATP2A2
cAMP-mediated signaling	0.00380189	BRAF,ADCY9,NPR3,CREBBP,PRKAR2A,EP300,ATF2	Androgen Signaling	0.00977237	NCOA2,CREBBP,PRKAR2A,GTF2A1,EP300	Sonic Hedgehog Signaling	0.0223872	PRKACB,PRKAR2A
Prolactin Signaling	0.0042658	CREBBP,PDPK1,SOCS7,EP300	Dopamine-DARPP32 Feedback in cAMP Signaling	0.0114815	ADCY9,CSNK1G1,CREBBP,PRKAR2A,EP300,ATF2	Dopamine Receptor Signaling	0.0229087	PRKACB,PPM1L,PRKAR2A
P2Y Purigenic Receptor Signaling Pathway	0.00446684	CREBBP,PDPK1,EP300,ATF2	BMP signaling pathway	0.0120226	SMAD9,CREBBP,PRKAR2A,ATF2	Role of Wnt/GSK-3Î² Signaling in the Pathogenesis of Influenza	0.0234423	CSNK1G1,FZD6,CTNNB1
FLT3 Signaling in Hematopoietic Progenitor Cells	0.00446684	ADCY9,CREBBP,PRKAR2A,EP300,ATF2	P2Y Purigenic Receptor Signaling Pathway	0.0128825	ADCY9,CREBBP,PRKAR2A,EP300,ATF2	GPCR-Mediated Nutrient Sensing in Enteroendocrine Cells	0.0275423	PRKACB,PRKAR2A,RPS6KA3
BMP signaling pathway	0.00501187	CREBBP,MAPK8,PRKAR2A,ATF2	RhoA Signaling	0.0141254	ROCK1,ARHGAP5,RAPGEF2,IGF1R,RAPGEF6	Melanocyte Development and Pigmentation Signaling	0.0275423	PRKACB,PRKAR2A,PLCL2
Sertoli Cell-Sertoli Cell Junction Signaling	0.00562341	MAP3K13,PVRL3,MAPK8,PRKAR2A,MAP3K2,ATF2	cAMP-mediated signaling	0.0144544	BRAF,ADCY9,CREBBP,AKAP10,PRKAR2A,EP300,ATF2	Thyroid Hormone Metabolism II (via Conjugation and/or Degradation)	0.0301995	CSGALNACT1,UGT1A7 (includes others)
PPARÎ±/RXRÎ± Activation	0.0057544	ADCY9,CREBBP,MAPK8,CLOCK,PRKAR2A,EP300	Estrogen Receptor Signaling	0.0165959	NCOA2,CREBBP,NCOR1,GTF2A1,EP300	Biotin-carboxyl Carrier Protein Assembly	0.030903	ACACA
Prostate Cancer Signaling	0.00645654	CREBBP,PDPK1,EP300,ATF2	TR/RXR Activation	0.017378	NCOA2,NCOA6,NCOR1,EP300	Neuroprotective Role of THOP1 in Alzheimer's Disease	0.0380189	ACSL3
Role of IL-17F in Allergic Inflammatory Airway Diseases	0.00724436	CREBBP,EP300,ATF2	Huntington's Disease Signaling	0.018197	REST,CREBBP,IGF1R,PDPK1,NCOR1,EP300,ATF2	Acetate Conversion to Acetyl-CoA	0.0380189	PRKACB,PRKAR2A
FGF Signaling	0.0074131	CREBBP,MAPK8,EP300,ATF2	TGF-ë_ Signaling	0.0190546	SMAD9,RNF111,CREBBP,EP300	Tight Junction Signaling	0.040738	PRKACB,PPM1L,PRKAR2A,CTNNB1
HIPPO signaling	0.00758578	TEAD1,FAT4,AMOT,LATS1	Granzyme A Signaling	0.0223872	CREBBP,EP300	CDK5 Signaling	0.0416869	PRKACB,PPM1L,PRKAR2A
SAPK/JNK Signaling	0.0104713	MAP3K13,MAPK8,MAP3K2,ATF2	Glutamate Biosynthesis II	0.0229087	GLUD2	Nitric Oxide Signaling in the Cardiovascular System	0.042658	CSNK1G1,PPM1L,FZD6,CTNNB1
IGF-1 Signaling	0.0114815	MAP3K13,MAPK8,MAP3K2	Glutamate Degradation X	0.0229087	GLUD2	Wnt/Î²-catenin Signaling	0.042658	PRKACB,PRKAR2A,ATP2A2
CD27 Signaling in Lymphocytes	0.0114815	MAPK8,PRKAR2A,PDPK1,SOCS7	Aryl Hydrocarbon Receptor Signaling	0.0239883	TRIP11,RBL2,NFIC,NCOA2,EP300	Chondroitin and Dermatan Biosynthesis	0.0457088	CSGALNACT1
Lymphotoxin Î² Receptor Signaling	0.0128825	CREBBP,PDPK1,EP300	Lymphotoxin ë_ Receptor Signaling	0.0251189	CREBBP,PDPK1,EP300	Zymosterol Biosynthesis	0.0457088	CYP51A1
Granzyme A Signaling	0.0138038	CREBBP,EP300	G-Protein Coupled Receptor Signaling	0.030903	BRAF,ADCY9,CREBBP,PRKAR2A,PDPK1,EP300,ATF2
Wnt/Ca+ pathway	0.0141254	CREBBP,EP300,ATF2	ATM Signaling	0.0316228	CREBBP,EP300,ATF2
HGF Signaling	0.0151356	MAP3K13,MAPK8,MAP3K2,ATF2	Hypoxia Signaling in the Cardiovascular System	0.0398107	MAP3K13,PVRL3,FER,PDPK1,MAP3K2
Renin-Angiotensin Signaling	0.0169824	ADCY9,MAPK8,PRKAR2A,ATF2	Germ Cell-Sertoli Cell Junction Signaling	0.0398107	CREBBP,EP300,ATF2
Huntington's Disease Signaling	0.0177828	REST,CREBBP,MAPK8,PDPK1,EP300,ATF2	Growth Hormone Signaling	0.0467735	RPS6KA6,IGF1R,PDPK1
CREB Signaling in Neurons	0.0194984	CREBBP,EP300,ATF2	p38 MAPK Signaling	0.047863	PRKAR2A,GSK3B
Estrogen-Dependent Breast Cancer Signaling	0.0194984	ADCY9,CREBBP,PRKAR2A,EP300,ATF2	Sonic Hedgehog Signaling	0.047863	RPS6KA6,CREBBP,EP300,ATF2
Activation of IRF by Cytosolic Pattern Recognition Receptors	0.0199526	CREBBP,MAPK8,ATF2
Colorectal Cancer Metastasis Signaling	0.0204174	IL6ST,BRAF,ADCY9,MAPK8,PRKAR2A,APC
Role of JAK family kinases in IL-6-type Cytokine Signaling	0.0213796	IL6ST,MAPK8
Synaptic Long Term Potentiation	0.0229087	CREBBP,PRKAR2A,ATF2,EP300
AMPK Signaling	0.0234423	CREBBP,PRKAR2A,PDPK1,EP300,ATF2
Role of NFAT in Cardiac Hypertrophy	0.0234423	IL6ST,ADCY9,MAPK8,PRKAR2A,EP300
Protein Kinase A Signaling	0.0239883	MAP3K13,CREBBP,MAPK8,PCYOX1,MAP3K2
Production of Nitric Oxide and Reactive Oxygen Species in Macrophages	0.0239883	BRAF,ADCY9,EYA3,CREBBP,PRKAR2A,ANAPC1,EP300,ATF2
ILK Signaling	0.0269153	CREBBP,MAPK8,PDPK1,EP300,ATF2
ERK/MAPK Signaling	0.0275423	BRAF,CREBBP,PRKAR2A,EP300,ATF2
Protein Ubiquitination Pathway	0.0281838	NCOA2,CREBBP,GTF2A1,EP300
Estrogen Receptor Signaling	0.0281838	USP8,USP12,UBR2,BIRC6,DNAJC22,ANAPC1
4-1BB Signaling in T Lymphocytes	0.0316228	MAPK8,ATF2
Role of Wnt/GSK-3Î² Signaling in the Pathogenesis of Influenza	0.0346737	CSNK1G1,NCOA2,APC
Aryl Hydrocarbon Receptor Signaling	0.0380189	TRIP11,NCOA2,MAPK8,EP300
autophagy	0.0416869	WDFY3,NBR1
RANK Signaling in Osteoclasts	0.0457088	MAP3K13,MAPK8,MAP3K2
IL-1 Signaling	0.0489779	ADCY9,MAPK8,PRKAR2A
