# Supplementary material for: A Protective Role for Androgen Receptor in Clear Cell Renal Cell Carcinoma Based on Mining TCGA Data
Source: PLoS One. 2016 Jan 27;11(1):e0146505. doi: 10.1371/journal.pone.0146505 (PMC4729482; doi:10.1371/journal.pone.0146505)
Supplement: S3 Table — (XLSX) [file pone.0146505.s003.xlsx]

## Sheet: Sheet1
Top 50 upstream regulators of AR-associated genes in ccRCC	Top 50 upstream regulators of AR-associated genes in pRCC	Top 50 upstream regulators of AR-associated genes in chRCC
miR-181a-5p	miR-144-3p	miR-3137
miR-124-3p	miR-181a-5p	miR-365-3p
miR-17-5p	miR-381-3p	miR-545-3p
miR-16-5p	miR-16-5p	miR-892b
miR-130a-3p	miR-19b-3p	miR-362-5p
miR-381-3p	miR-186-5p	miR-181a-5p
miR-200b-3p	miR-340-5p	miR-1270
miR-19b-3p	miR-103-3p	miR-27a-3p
miR-144-3p	miR-17-5p	miR-3200-3p
miR-543-3p	miR-142-3p	miR-140-5p
miR-186-5p	miR-344d-3p	miR-936
miR-101-3p	miR-494-3p	miR-1244
miR-875-5p	miR-30c-5p	miR-4666a-5p
miR-646	miR-124-3p	miR-485-3p
miR-30c-5p	miR-646	miR-3120
miR-26a-5p	miR-200b-3p	miR-451b
miR-103-3p	miR-9-5p	clozapine
miR-142-3p	miR-141-3p	miR-4672
miR-9-5p	miR-27a-3p	miR-513a-5p
miR-3137	miR-101-3p	miR-4477b
miR-92a-3p	miR-137-3p	miR-219a-5p
miR-182-5p	miR-26a-5p	miR-4491
miR-291a-3p	miR-199a-5p	miR-4276
miR-1284	miR-92a-3p	miR-634
miR-194-5p	miR-590-3p	SREBF2
miR-590-3p	miR-203a-3p	miR-548f-3p
miR-27a-3p	miR-543-3p	miR-4520-2-3p
miR-185-5p	miR-3120	miR-4293
miR-140-5p	miR-4473	miR-4511
miR-340-5p	miR-544-3p	miR-3689a-5p
miR-224-5p	miR-4524a-5p	miR-130a-3p
miR-214-3p	miR-514a-3p	miR-155-5p
miR-203a-3p	miR-291a-3p	BCAP31
miR-129-5p	miR-223-3p	miR-3923
miR-582-3p	miR-539-5p	miR-26a-5p
miR-4753-5p	miR-194-5p	miR-3064-5p
miR-344d-3p	miR-224-5p	miR-577
miR-539-5p	miR-105-5p	miR-4773
miR-204-5p	miR-503-5p	miR-876-5p
miR-33-5p	miR-1253	miR-144-3p
miR-139-5p	miR-219a-5p	miR-4255
let-7a-5p	miR-29b-3p	miR-4519
miR-223-3p	miR-130a-3p	miR-136-5p
miR-513a-5p	miR-139-5p	miR-4461
pyridaben	miR-3944-5p	miR-758-3p
miR-503-5p	miR-659-3p	miR-576-3p
miR-10a-5p	pyridaben	miR-4645-3p
miR-374b-5p	miR-3166	miR-3618
miR-876-5p	miR-4698	miR-183-5p
maneb	miR-4451	miR-873-5p
