# Supplementary material for: A Protective Role for Androgen Receptor in Clear Cell Renal Cell Carcinoma Based on Mining TCGA Data
Source: PLoS One. 2016 Jan 27;11(1):e0146505. doi: 10.1371/journal.pone.0146505 (PMC4729482; doi:10.1371/journal.pone.0146505)
Supplement: S4 Table — (XLSX) [file pone.0146505.s004.xlsx]

## Sheet: Sheet1
AR associated genes identified in ccRCC not pRCC	AR associated genes identified in pRCC not ccRCC
TMEM11	ERCC4
NOL12	ANKFY1
SCNM1	TMPPE
RAB4B	GSK3B
DRAP1	PAFAH1B2
AUP1	RAPGEF2
DGUOK	SBF2
SS18L2	SIK2
DDI2	FAM179B
ZXDA	ZNF426
ZNF704	MON1B
TUBGCP4	NCOR1
EXOC6B	SLC12A6
SNX30	CTTNBP2NL
BRWD3	HAVCR1
LMBRD2	PLEKHA7
RSC1A1	FAM161B
SYDE2	GPC6
SMCR8	ZNF619
IL6ST	TBC1D5
MTM1	OCLN
2015-03-06	CSRNP3
A1CF	VPS13B
ZFYVE9	SPATA5
NPR3	MYCBP2
MFSD9	TMED10P1
PIAS1	GLUD2
PANK3	ZBED3
BIRC6	ZNF570
DNAJC22	SPTLC2
KLHDC10	BBX
TTC37	KIAA2018
HIPK2	ZBTB37
IREB2	PARP4
MAST4	MSI2
USP12	RREB1
MAPK8	DGKH
EIF4EBP2	ATP7B
SPG11	SMAD9
YIPF6	B4GALT5
FAT4	STOX2
UBR2	ZNF611
CUBN	RFX3
ARHGEF12	SHPRH
KDM5A	AFF4
DYNC2H1	NEK1
DENND5B	NF1
SLC30A1	AVL9
ADAM22	CEP97
GOLIM4	RSPH3
HEATR5B	PTPRG
KIAA1618	MKL2
UHMK1	REV3L
ANAPC1	SH3D19
SOCS7	PDPR
APC	ZNF689
ETV3	ADAT1
TOR1AIP2	RAD54L2
GRLF1	C10orf118
USP8	ZNF81
NSD1	FITM2
SAMD8	CAMSAP1
SAP30L	C9orf102
SPATA6	CDC14B
NBR1	FAM63B
XYLB	CBX6
FRMD3	LOC100132707
CLCN3	LRCH3
TGOLN2	JMJD1C
TMCO7	RNF168
SNRNP200	ITCH
MLL3	ZC3H13
PAR5	NFIC
PCYOX1	C15orf38
DMXL1	ATRX
	CLIC4
	VPS13C
	ZNF791
	DYNC1H1
	FNDC3A
	RBL2
	RPS6KA6
	UNC5D
	BRD3
	PTPRK
	MIA2
	MPP5
	FAM160A1
	FAT1
	KLF12
	SLC24A1
	ASXL3
	SPATA13
	ELMOD2
	CSNK2A1P
	FTO
	ARL5B
	ZNF407
	ZNF192
	ZNF592
	ZNF354C
	ROCK1
	TM9SF2
	C5orf42
	PTPLB
	KIAA1430
	GATC
	CNOT6L
	ZNF28
	LNPEP
	IGF1R
	PUM1
	STT3B
	YLPM1
	ZNF585B
	GNL3L
	AP1G1
	NIN
	AKAP10
	NCOA6
	LOC402377
	NUP160
	IDE
	SHROOM4
	UGT2A3
	CHD6
	ARHGAP5
	LONRF3
	BMP2K
	HEATR5A
	QSER1
	FAM120A
	ZNF573
	WWTR1
	VPRBP
	MARVELD2
